# Supplementary material for: Elthusa nierstraszi nom. n., the replacement name for Elthusa parva (Nierstrasz, 1915), a junior secondary homonym of Elthusa parva (Richardson, 1910) (Isopoda, Cymothoidae)
Source: Zookeys. 2016 Sep 27;(619):167–70. doi: 10.3897/zookeys.619.10143 (PMC5090166; doi:10.3897/zookeys.619.10143)
Supplement: XML Treatment for Elthusa nierstraszi [file zookeys.619.10143-treatment1.xml]

<!DOCTYPE tp:taxon-treatment
  PUBLIC "-//TaxonX//DTD Taxonomic Treatment Publishing DTD v0 20100105//EN" "tax-treatment-NSO.dtd">
<tp:taxon-treatment xmlns:tp="http://www.plazi.org/taxpub"><tp:treatment-meta><kwd-group><label>Taxon classification</label><kwd><named-content content-type="kingdom">Animalia</named-content></kwd><kwd><named-content content-type="order">Isopoda</named-content></kwd><kwd><named-content content-type="family">Cymothoidae</named-content></kwd></kwd-group><mixed-citation publication-type="journal"><person-group><name><surname>Hadfield</surname><given-names>Kerry A.</given-names></name><name><surname>Bruce</surname><given-names>Niel L.</given-names></name><name><surname>Smit</surname><given-names>Nico J.</given-names></name></person-group><article-title><italic><tp:taxon-name><tp:taxon-name-part taxon-name-part-type="genus">Elthusa</tp:taxon-name-part> <tp:taxon-name-part taxon-name-part-type="species">nierstraszi</tp:taxon-name-part></tp:taxon-name></italic> nom. n., the replacement name for <italic><tp:taxon-name><tp:taxon-name-part taxon-name-part-type="genus">Elthusa</tp:taxon-name-part> <tp:taxon-name-part taxon-name-part-type="species">parva</tp:taxon-name-part></tp:taxon-name></italic> (Nierstrasz, 1915), a junior secondary homonym of <italic><tp:taxon-name><tp:taxon-name-part taxon-name-part-type="genus">Elthusa</tp:taxon-name-part> <tp:taxon-name-part taxon-name-part-type="species">parva</tp:taxon-name-part></tp:taxon-name></italic> (Richardson, 1910) (<tp:taxon-name><tp:taxon-name-part taxon-name-part-type="order">Isopoda</tp:taxon-name-part></tp:taxon-name>, <tp:taxon-name><tp:taxon-name-part taxon-name-part-type="family">Cymothoidae</tp:taxon-name-part></tp:taxon-name>)</article-title><source>Zookeys</source><day>27</day><month>9</month><year>2016</year><volume>2016</volume><issue>619</issue><fpage>167</fpage><lpage>170</lpage><pub-id pub-id-type="doi">10.3897/zookeys.619.10143</pub-id></mixed-citation></tp:treatment-meta><tp:nomenclature><tp:taxon-name>
            <tp:taxon-name-part taxon-name-part-type="genus">Elthusa</tp:taxon-name-part>
            <tp:taxon-name-part taxon-name-part-type="species">nierstraszi</tp:taxon-name-part>
          </tp:taxon-name><tp:taxon-status xmlns:xlink="http://www.w3.org/1999/xlink" xlink:type="simple">nom. n.</tp:taxon-status><tp:nomenclature-citation-list><tp:nomenclature-citation><tp:taxon-name>
                <tp:taxon-name-part taxon-name-part-type="genus">Livoneca</tp:taxon-name-part> <tp:taxon-name-part taxon-name-part-type="species">parva</tp:taxon-name-part></tp:taxon-name><comment>Nierstrasz, 1915: 98–99, pl. IV, figs. 18, 19; 1931: 143.</comment></tp:nomenclature-citation><tp:nomenclature-citation><tp:taxon-name>
                <tp:taxon-name-part taxon-name-part-type="genus">Elthusa</tp:taxon-name-part> <tp:taxon-name-part taxon-name-part-type="species">parva</tp:taxon-name-part></tp:taxon-name><comment>: <xref ref-type="bibr" rid="B3">Bruce 1990</xref>: 287; <xref ref-type="bibr" rid="B11">Sidabalok 2013</xref>: 56.</comment></tp:nomenclature-citation><tp:nomenclature-citation><tp:taxon-name>
                <tp:taxon-name-part taxon-name-part-type="genus">Lironeca</tp:taxon-name-part> <tp:taxon-name-part taxon-name-part-type="species">parva</tp:taxon-name-part></tp:taxon-name><comment>: <xref ref-type="bibr" rid="B13">Trilles 1994</xref>: 182.</comment></tp:nomenclature-citation></tp:nomenclature-citation-list></tp:nomenclature><tp:treatment-sec sec-type="Holotype" id="SECID0EJMAC"><title>Holotype.</title><p>Single ovigerous female (11 mm long; 5 mm wide), Kisser, Indonesia, coll. K. Schädler, 1898 (<named-content xmlns:xlink="http://www.w3.org/1999/xlink" content-type="dwc:institutional_code" xlink:type="simple">RMNH</named-content>.CRUS.I.71).</p></tp:treatment-sec><tp:treatment-sec sec-type="distribution" id="SECID0EXMAC"><title>Distribution.</title><p>Kisser (= Kisar?) Island, Moluccas, Indonesia (<xref ref-type="bibr" rid="B7">Nierstrasz 1915</xref>).</p></tp:treatment-sec><tp:treatment-sec sec-type="host" id="SECID0EBNAC"><title>Hosts.</title><p>Unknown.</p></tp:treatment-sec><tp:treatment-sec sec-type="etymology" id="SECID0EGNAC"><title>Etymology.</title><p>The new name honours the original author Hugo Frederik Nierstrasz (1872–1937).</p></tp:treatment-sec><tp:treatment-sec sec-type="remarks" id="SECID0ELNAC"><title>Remarks.</title><p><italic><tp:taxon-name><tp:taxon-name-part taxon-name-part-type="genus">Elthusa</tp:taxon-name-part> <tp:taxon-name-part taxon-name-part-type="species">nierstraszi</tp:taxon-name-part></tp:taxon-name></italic> nom. n. replaces the name <italic><tp:taxon-name><tp:taxon-name-part taxon-name-part-type="genus">Elthusa</tp:taxon-name-part> <tp:taxon-name-part taxon-name-part-type="species">parva</tp:taxon-name-part></tp:taxon-name></italic> (Nierstrasz, 1915), originally <italic><tp:taxon-name><tp:taxon-name-part taxon-name-part-type="genus">Livoneca</tp:taxon-name-part> <tp:taxon-name-part taxon-name-part-type="species">parva</tp:taxon-name-part></tp:taxon-name></italic> Nierstrasz, 1915. <italic><tp:taxon-name><tp:taxon-name-part taxon-name-part-type="genus">Elthusa</tp:taxon-name-part> <tp:taxon-name-part taxon-name-part-type="species">nierstraszi</tp:taxon-name-part></tp:taxon-name></italic> nom. n. has mesially directed, narrow anterolateral margins on pereonite 1; pereonite 7 not overlapping pleonite 1; pleonites all subequal in width and narrower than the pereon; and the posterior margin of the pleotelson forms a caudomedial point.</p><!--PageBreak--><p>The cover date for <xref ref-type="bibr" rid="B13">Trilles’ (1994)</xref> ‘<italic><tp:taxon-name><tp:taxon-name-part taxon-name-part-type="genus">Prodromus</tp:taxon-name-part></tp:taxon-name></italic>’ was 1991, but the work was most likely completed prior to that of <xref ref-type="bibr" rid="B3">Bruce (1990)</xref> and Trilles was simply retaining <italic><tp:taxon-name><tp:taxon-name-part taxon-name-part-type="genus">Livoneca</tp:taxon-name-part> <tp:taxon-name-part taxon-name-part-type="species">parva</tp:taxon-name-part></tp:taxon-name></italic> in its original combination (albeit using the alternative incorrect spelling <italic><tp:taxon-name><tp:taxon-name-part taxon-name-part-type="genus">Lironeca</tp:taxon-name-part></tp:taxon-name></italic>; see Anon 1996). Prior to <xref ref-type="bibr" rid="B3">Bruce (1990)</xref> the name <italic><tp:taxon-name><tp:taxon-name-part taxon-name-part-type="genus">Livoneca</tp:taxon-name-part></tp:taxon-name></italic> (also as <italic><tp:taxon-name><tp:taxon-name-part taxon-name-part-type="genus">Lironeca</tp:taxon-name-part></tp:taxon-name></italic>) was largely used in the sense of <italic><tp:taxon-name><tp:taxon-name-part taxon-name-part-type="genus">Elthusa</tp:taxon-name-part></tp:taxon-name></italic>, and there is no possibility that Nierstrasz’s species would remain in or be returned to <italic><tp:taxon-name><tp:taxon-name-part taxon-name-part-type="genus">Livoneca</tp:taxon-name-part></tp:taxon-name></italic>, a strictly New World genus.</p></tp:treatment-sec><ref-list><ref id="B3"><mixed-citation xmlns:xlink="http://www.w3.org/1999/xlink" xlink:type="simple">
          <person-group><name name-style="western"><surname>Bruce</surname><given-names>NL</given-names></name></person-group> (<year>1990</year>) <article-title>The genera <italic><tp:taxon-name><tp:taxon-name-part taxon-name-part-type="genus">Catoessa</tp:taxon-name-part></tp:taxon-name></italic>, <italic><tp:taxon-name><tp:taxon-name-part taxon-name-part-type="genus">Elthusa</tp:taxon-name-part></tp:taxon-name></italic>, <italic><tp:taxon-name><tp:taxon-name-part taxon-name-part-type="genus">Ichthyoxenus</tp:taxon-name-part></tp:taxon-name></italic>, <italic><tp:taxon-name><tp:taxon-name-part taxon-name-part-type="genus">Idusa</tp:taxon-name-part></tp:taxon-name></italic>, <italic><tp:taxon-name><tp:taxon-name-part taxon-name-part-type="genus">Livoneca</tp:taxon-name-part></tp:taxon-name></italic> and <italic><tp:taxon-name><tp:taxon-name-part taxon-name-part-type="genus">Norileca</tp:taxon-name-part></tp:taxon-name></italic> n. gen. (<tp:taxon-name><tp:taxon-name-part taxon-name-part-type="order">Isopoda</tp:taxon-name-part></tp:taxon-name>, <tp:taxon-name><tp:taxon-name-part taxon-name-part-type="family">Cymothoidae</tp:taxon-name-part></tp:taxon-name>), crustacean parasites of marine fishes, with descriptions of eastern Australian species.</article-title> <source>Records of the Australian Museum</source> <volume>42</volume>: <fpage>247</fpage>–<lpage>300</lpage>. doi: <ext-link xlink:type="simple" ext-link-type="doi" xlink:href="10.3853/j.0067-1975.42.1990.118">10.3853/j.0067-1975.42.1990.118</ext-link></mixed-citation></ref><ref id="B11"><mixed-citation xmlns:xlink="http://www.w3.org/1999/xlink" xlink:type="simple">
          <person-group><name name-style="western"><surname>Sidabalok</surname><given-names>CM</given-names></name></person-group> (<year>2013</year>) <article-title>List of marine isopods recorded from Indonesian waters.</article-title> <source>Marine Research in Indonesia</source> <volume>38</volume>(<issue>1</issue>): <fpage>49</fpage>–<lpage>66</lpage>.</mixed-citation></ref><ref id="B13"><mixed-citation xmlns:xlink="http://www.w3.org/1999/xlink" xlink:type="simple">
          <person-group><name name-style="western"><surname>Trilles</surname><given-names>J-P</given-names></name></person-group> (<year>1994</year>) <article-title>Les <tp:taxon-name><tp:taxon-name-part taxon-name-part-type="family">Cymothoidae</tp:taxon-name-part></tp:taxon-name> (<tp:taxon-name><tp:taxon-name-part taxon-name-part-type="subphylum">Crustacea</tp:taxon-name-part></tp:taxon-name>, <tp:taxon-name><tp:taxon-name-part taxon-name-part-type="order">Isopoda</tp:taxon-name-part></tp:taxon-name>) du Monde. Prodrome pour une faune.</article-title> <source>Studia Marina</source> <volume>21/22</volume>[for <year>1991</year>]: <fpage>1</fpage>–<lpage>288</lpage>.</mixed-citation></ref><ref id="B7"><mixed-citation xmlns:xlink="http://www.w3.org/1999/xlink" xlink:type="simple">
          <person-group><name name-style="western"><surname>Nierstrasz</surname><given-names>HF</given-names></name></person-group> (<year>1915</year>) <article-title>Die Isopoden-Sammlung im Naturhistorischen Reichsmuseum zu Leiden – 1. <tp:taxon-name><tp:taxon-name-part taxon-name-part-type="family">Cymothoidae</tp:taxon-name-part></tp:taxon-name>.</article-title> <source>Zoologische Mededelingen (Leiden)</source> <volume>1</volume>: <fpage>71</fpage>–<lpage>108</lpage>.</mixed-citation></ref></ref-list></tp:taxon-treatment>
